# Supplementary material for: Characterization of Two-Component System CitB Family in Salmonella Pullorum
Source: Int J Mol Sci. 2022 Sep 5;23(17):10201. doi: 10.3390/ijms231710201 (PMC9456408; doi:10.3390/ijms231710201)
Supplement: Supplementary file 1 [file ijms-23-10201-s001.zip]

Archive with 1 entries (1 files):
- ijms-1881983-supplementary.pdf
